# Supplementary material for: The incremental value of tuberculosis detecting African giant pouched rats over Smear microscopy and Xpert MTB/RIF for Tanzanian TB detection
Source: PLoS One. 2025 Apr 29;20(4):e0321866. doi: 10.1371/journal.pone.0321866 (PMC12040174; doi:10.1371/journal.pone.0321866)
Supplement: S1 File — (XLSX) [file pone.0321866.s001.xlsx]

## Sheet: Final dataset_34565
deidentified_studyid	gender	age	dot_smear_test	dot_smear	dot_Xpert_test	dot_Xpert	rat	rathit	rat pos neg	APOPO_smear_test	APOPO confirmatory smear	additionalTBSSXP
1019	F	0	1	0			5	0	0
1068	F	0	1	0			5	4	1	1	0
1311	M	0	1	0			5	0	0
1474	M	0	1	0			5	0	0
1738	M	0	1	0			5	0	0
1739	F	0	1	0			5	0	0
1754	F	0	1	0			5	0	0
1829	F	0	1	0			5	0	0
2293	M	0	1	0			5	0	0
2612	M	0			1	0	5	4	1	1	0
2963	F	0			1	0	5	0	0
3688	M	0	1	0			5	0	0
4686	F	0	1	0			5	0	0
4695	M	0			1	0	5	0	0
4847	M	0			1	0	5	0	0
4877	M	0	1	0			5	0	0
5709	M	0	1	0			5	1	1	1	0
6317	M	0	1	0			5	0	0
6338	M	0	1	0			5	1	1	1	0
7138	F	0			1	0	5	0	0
7153	F	0			1	0	5	0	0
7172	M	0			1	0	5	0	0
7198	F	0	1	0			5	1	1	1	0
7558	M	0			1	0	5	0	0
7614	F	0	3	1			5	3	1
7956	F	0			1	0	5	0	0
8139	F	0	1	0			5	2	1	1	0
8146	F	0	1	0			5	5	1	1	0
8434	F	0	1	0			5	0	0
8436	M	0	1	0			5	0	0
8546	M	0	1	0			5	0	0
8547	F	0	1	0			5	0	0
8561	M	0	1	0			5	0	0
8610	F	0	1	0			5	0	0
8612	F	0	1	0			5	0	0
8782	F	0	1	0			5	4	1	1	0
8850	F	0	1	0			5	0	0
8935	M	0	1	0			5	0	0
8946	M	0	1	0			5	2	1	1	0
8992	F	0	1	0			5	0	0
9112	F	0	1	0			5	0	0
9147	F	0	1	0			5	0	0
9148	M	0	1	0			5	0	0	1
9176	M	0	1	0			5	0	0
9184	M	0	1	0			5	0	0
9323	M	0			1	0	5	0	0
9356	F	0	1	0			5	0	0
9460	M	0			1	0	5	0	0
9625	F	0			1	0	5	1	1	1	0
9696	F	0			1	0	5	0	0
9733	F	0	3	1			5	0	0	1
9872	M	0	1	0			5	0	0
10168	M	0	1	0			5	0	0
10762	F	0			1	0	5	0	0
11560		0	1	0			5	0	0
12481	M	0			1	0	5	0	0
12860	M	0			1	0	5	0	0
13442	F	0	1	0			5	0	0
16734	F	0	1	0			5	0	0
17035	F	0			2	1
17955	F	0	1	0			5	0	0
18390	M	0			1	0	5	0	0
18447	M	0	1	0			5	2	1	1	0
18723	M	0			1	0	5	0	0
19400	M	0	1	0			5	0	0
19406	F	0	1	0			5	0	0
20776	F	0			1	0	5	0	0
22855	M	0			1	0	5	1	1	1	0
23370	M	0	1	0			5	1	1	1	0
23371	F	0	1	0			5	0	0
24078	M	0			1	0	5	2	1	1	0
25591	F	0			1	0	5	0	0
25592	M	0			1	0	5	0	0
26467	F	0			1	0	4	0	0
26568	F	0			1	0	4	0	0
26652	F	0	1	0			4	0	0
27017	M	0	1	0			8	1	1	1	0
27296	F	0			1	0	4	2	1	5	1	1
27461	M	0	1	0			4	1	1	1	0
28581	M	0			1	0	5	0	0
29460	M	0			1	0	5	2	1	1	0
29888	F	0			1	0	10	0	0
31239	F	0			1	0	10	0	0
32107	F	0	1	0			10	0	0
32202	M	0			1	0	5	0	0
32758	F	0			1	0	5	0	0
33584	M	0			1	0	5	5	1	1	0
1337	F	0	1	0			5	0	0
1515	M	0			1	0	5	0	0
2309	F	0	1	0			5	0	0
2663	F	0	1	0			5	0	0
3203	F	0	1	0			5	0	0
3316	F	0			1	0	5	0	0
3568	M	0			1	0	5	0	0
3582	M	0			1	0	5	4	1	1	0
3693	M	0	1	0			5	4	1	1	0
4162	F	0			1	0	5	0	0
4372	F	0			1	0	5	0	0
4694	F	0			1	0	5	0	0
4781	M	0			1	0	5	0	0
6339	F	0	1	0			5	0	0
6347	F	0	1	0			5	0	0
6501	F	0			2	1
6540	F	0			1	0	5	0	0
6668	F	0			1	0	5	0	0
7498	F	0	1	0			5	1	1	1	0
7506	M	0			2	1	5	5	1
7598	M	0	1	0			5	0	0
7812	M	0			1	0	5	1	1	1	0
8193	M	0	1	0			5	0	0
8296	F	0	1	0			5	0	0
8433	M	0	1	0			5	0	0
9081	M	0	1	0			5	1	1	3	1	0
10216	F	0			1	0	5	0	0
10419	F	0	1	0			5	0	0
10910	F	0	1	0			5	0	0
11495	F	0			1	0	5	1	1	3	1	1
11598	M	0			1	0	5	0	0
12820	M	0	1	0			5	0	0
12946	F	0	1	0			5	0	0
13059	M	0	1	0			5	2	1	1	0
15152	M	0	1	0			5	0	0
16296	F	0	1	0			5	0	0
17126	F	0			2	1
17688	F	0	5	1			5	2	1	6
18638	M	0	1	0			5	0	0
19092	F	0	1	0			5	1	1	1	0
19695	M	0			1	0	5	0	0
19751	F	0	1	0			5	0	0
22061	F	0	1	0			5	0	0
22131	M	0			1	0	5	0	0
23086	F	0	1	0			5	0	0
24012	F	0	1	0			5	0	0
25664	M	0			1	0	5	2	1	1	0
25712	F	0			1	0	5	0	0
26047	F	0	1	0			5	0	0
26049	F	0	1	0			5	0	0
26418	F	0			1	0	4	1	1	1	0
26630	F	0	1	0			4	2	1	1	0
26755	F	0			1	0	4	0	0
27510	M	0			1	0	4	3	1	1	0
29136	M	0			2	1
30202	M	0			1	0	5	1	1	1	0
30627	F	0			1	0	5	0	0
30830	M	0			1	0	5	2	1	1	0
31997	F	0			1	0	5	0	0
32753	F	0			1	0	5	1	1	1	0
33212	F	0			1	0	5	0	0
35088	M	0			1	0	5	0	0
1042	M	0	1	0			5	0	0
1270	F	0	1	0			5	0	0
1330	F	0	1	0			5	0	0
1707	M	0	1	0			5	1	1	1	0
3202	F	0	1	0			5	1	1	1	0
3376	M	0	1	0			5	0	0
3567	F	0			1	0	5	4	1	1	0
3730	M	0			1	0	5	1	1	1	0
4681	M	0			1	0	5	0	0
5867	M	0	1	0			5	0	0
6090	F	0	1	0			5	0	0	1
6190	F	0	1	0			5	0	0
6340	M	0	1	0			5	0	0
6692	M	0	1	0			5	0	0
7150	F	0			1	0	5	2	1	4	1	1
7595	M	0	1	0			5	0	0
7731	F	0			1	0	5	0	0
7970	M	0	1	0			5	0	0
8126	F	0	1	0			5	0	0
8324	F	0	1	0			5	0	0
8708	M	0			1	0	5	0	0
8868	F	0	1	0			5	1	1	1	0
8908	M	0	1	0			5	1	1	1	0
8944	F	0	1	0			5	1	1	1	0
9365	M	0	1	0			5	0	0
9730	F	0	1	0			5	0	0
9826	M	0			1	0	5	0	0
10279	M	0			1	0	5	3	1	1	0
10409	M	0	11	1			5	3	1
10771	M	0			1	0	5	1	1	1	0
10773	M	0			1	0	5	0	0
10774	M	0			1	0	5	0	0
10919	M	0	1	0			5	0	0
11559	F	0	1	0			5	0	0
12134	M	0			1	0	5	0	0
12229	M	0	1	0			5	0	0
13313	M	0			1	0	5	0	0
13444	F	0	13	1			5	5	1
13454	M	0			1	0	5	0	0
13527	F	0			1	0	5	0	0
14420	F	0			1	0	5	4	1	12	1	1
14640	F	0			1	0	5	0	0
15611	M	0	1	0			5	0	0
15714	F	0	1	0			5	0	0
15911	F	0	1	0			5	0	0
16400	F	0			1	0	5	1	1	1	0
17362	M	0			1	0	5	0	0
18168	F	0			1	0	5	1	1	1	0
18440	M	0			1	0	5	3	1	3	1	1
18916	F	0	1	0			5	0	0
20682	F	0			1	0	5	0	0
21296	M	0	1	0			5	1	1	1	0
22574	M	0			1	0	5	1	1	9	1	1
22784	F	0			1	0	5	3	1	11	1	1
22956	M	0			1	0	5	0	0
23253	F	0			1	0	5	0	0
23843	M	0			1	0	5	0	0
24098	F	0			1	0	5	0	0
24485	M	0			1	0	5	1	1	1	0
25223	F	0			1	0	5	0	0
25513	F	0	1	0			5	1	1	1	0
25756	F	0	1	0			5	0	0
26535	M	0	1	0			4	0	0
27963	M	0			1	0	4	1	1	1	0
28256	M	0			1	0	5	0	0
29106	F	0			1	0	5	4	1	3	1	1
29527	F	0			1	0	5	2	1	1	0
29785	F	0			1	0	5	0	0
30832	F	0			1	0	5	0	0
30933	F	0			1	0	10	0	0
31154	M	0	1	0			10	1	1	1	0
31219	M	0			1	0	10	0	0
31263	M	0			1	0	5	0	0
31290	M	0			1	0	5	0	0
31583	F	0			1	0	5	0	0
32096	M	0			1	0	10	10	1	1	0
32354	F	0			1	0	10	0	0
32355	F	0			1	0	10	0	0
32548	M	0			1	0	10	0	0
32817	F	0	1	0			5	0	0
33064	M	0			1	0	5	0	0
33111	F	0			1	0	5	0	0
1073	F	0	1	0			5	0	0
1473	M	0	1	0			5	0	0
1502	M	0	1	0			5	0	0
1545	M	0	1	0			5	0	0
1696	M	0	1	0			5	2	1	1	0
1816	M	0	1	0			5	0	0
1828	M	0	1	0			5	0	0
2446	M	0	1	0			5	0	0
2795	M	0	1	0			5	0	0
2979	F	0	1	0			5	0	0
3130	F	0	1	0			5	0	0
3183	F	0	1	0			5	2	1	1	0
3232	F	0	1	0			5	0	0
3317	F	0			1	0	5	0	0
3546	F	0	1	0			5	0	0
3891	M	0			1	0	5	0	0
3999	F	0			1	0	5	0	0
5344	M	0			1	0	5	0	0
5491	M	0			1	0	5	0	0
5923	F	0			1	0	5	1	1	1	0
6341	M	0			1	0	5	2	1	11	1	1
6385	M	0			1	0	5	0	0
6417	F	0			1	0	5	2	1	1	0
6669	M	0			1	0	5	1	1	1	0
6712	M	0	1	0			5	0	0
6798	F	0			1	0	5	1	1	1	0
6851	M	0	11	1			5	5	1
7327	M	0	1	0			5	2	1	1	0
7337	M	0	1	0			5	0	0
7344	M	0	1	0			5	1	1	10	1	0
7464	F	0	1	0			5	0	0
7497	M	0	1	0			5	0	0
7541	F	0			1	0	5	1	1	1	0
7736	F	0			1	0	5	1	1	1	0
7809	M	0			1	0	5	1	1	1	0
7813	F	0			1	0	5	1	1	1	0
7878	F	0	1	0			5	1	1	1	0
8290	M	0			1	0	5	0	0
8360	M	0	6	1			5	1	1	1
8700	F	0			1	0	5	0	0
8948	M	0	1	0			5	3	1	1	0
8986	M	0	1	0			5	3	1	1	0
9097	M	0			1	0	5	1	1	12	1	1
9185	M	0	1	0			5	0	0
9583	F	0			1	0	5	0	0
9822	F	0			1	0	5	0	0
9828	M	0	1	0			5	0	0
9869	M	0	1	0			5	0	0
9953	F	0			1	0	5	1	1	1	0
9994	M	0	1	0			5	0	0
10245	F	0			1	0	5	0	0
10560	F	0			1	0	5	1	1	1	0
10698	F	0			1	0	5	2	1	1	0
10763	M	0			1	0	5	0	0
10839	M	0	1	0			5	1	1	1	0
10840	F	0	1	0			5	1	1	4	1	0
10860	F	0			1	0	5	0	0
11039	M	0	1	0			5	0	0
11326	F	0			1	0	5	0	0
11364	F	0			1	0	5	3	1	1	0
11511	M	0			1	0	5	0	0
11515	F	0			1	0	5	1	1	1	0
12189	M	0			1	0	5	0	0
12222	M	0	1	0			5	0	0
13127	F	0			1	0	5	0	0
13227	F	0	1	0			5	0	0
13508	M	0	1	0			5	0	0
13581	F	0	1	0			5	1	1	1	0
13675	M	0			1	0	5	0	0
13684	F	0	1	0			5	4	1	1	0
14038	M	0			1	0	5	0	0
14188	F	0	1	0			5	0	0
14474	M	0			1	0	5	1	1	1	0
14698	M	0			1	0	5	0	0
15114	F	0	1	0			5	0	0
16656	F	0	1	0			5	0	0
17317	M	0	1	0			5	1	1	1	0
17368	F	0			1	0	5	0	0
17408	F	0			1	0	5	0	0
17481	M	0			1	0	5	0	0
17625	F	0	1	0			5	3	1	1	0
18497	F	0			1	0	5	1	1	1	0
18738	M	0			1	0	5	1	1	11	1	1
18787	M	0			1	0	5	2	1	1	0
18816	M	0			1	0	5	0	0
19501	F	0			1	0	5	0	0
19536	M	0	1	0			5	0	0
19641	M	0	1	0			5	0	0
19919	F	0	1	0			5	0	0
20621	F	0			1	0	5	0	0
20622	F	0			1	0	5	1	1	11	1	1
21647	M	0	1	0			5	2	1	1	0
21707	F	0			1	0	5	0	0
22062	F	0	1	0			5	0	0
22074	M	0	1	0			5	0	0
22075	M	0	1	0			5	0	0
22324	F	0			1	0	5	1	1	1	0
22527	F	0	1	0			5	0	0
22775	F	0			1	0	5	0	0
23315	F	0			1	0	5	0	0
24002	F	0			1	0	5	0	0
24016	F	0	1	0			5	0	0
24196	M	0			1	0	10	0	0
24291	M	0			1	0	5	0	0
24379	F	0			1	0	5	0	0
24383	F	0			1	0	5	1	1	1	0
24789	F	0			1	0	5	4	1	1	0
25365	M	0			1	0	5	0	0
25402	M	0	1	0			5	0	0
25539	M	0			2	1	4	4	1
25942	M	0	1	0			5	1	1	1	0
25955	F	0			1	0	5	0	0
26248	M	0			1	0	4	0	0
26380	M	0	1	0			4	0	0
26569	F	0			1	0	4	0	0
26648	M	0	1	0			4	0	0
26802	F	0			1	0	4	1	1	9	1	1
26811	M	0			1	0	4	0	0
27282	F	0			1	0	4	0	0
27722	F	0	1	0			8	0	0	1
27843	M	0			1	0	4	0	0
27923	F	0			1	0	4	0	0
28279	F	0			1	0	5	0	0
28859	M	0			1	0	5	0	0
28903	F	0			1	0	5	0	0
28912	F	0	1	0			5	0	0
28959	F	0	1	0			5	0	0	1
29031	F	0			1	0	5	0	0
29038	F	0			1	0	5	2	1	1	0
29540	M	0			1	0	5	0	0
29588	M	0	1	0			5	0	0
29972	M	0			1	0	5	2	1	1	0
30033	M	0			1	0	5	0	0
30460	F	0	1	0			5	0	0
31182	F	0	1	0			10	1	1	1	0
31317	M	0			1	0	5	0	0
33058	F	0	1	0			5	0	0
33641	M	0			1	0	5	2	1	1	0
34256	F	0			1	0	10	0	0
34402	M	0			1	0	10	2	1	1	0
34981	F	0			1	0	5	0	0
35106	F	0			1	0	5	0	0
35109	M	0			1	0	5	1	1	1	0
1306	F	0			1	0	5	1	1	11	1	1
1331	M	0	1	0			5	0	0
1489	F	0	1	0			5	0	0
1713	M	0	1	0			5	0	0
1768	M	0	1	0			5	0	0
1775	F	0	1	0			5	0	0
1803	M	0	1	0			5	0	0
1830	M	0	1	0			5	0	0
2632	F	0	1	0			5	0	0
2652	M	0	1	0			5	1	1	1	0
2835	F	0	1	0			5	0	0
2850	M	0	1	0			5	1	1	1	0
3387	F	0	1	0			5	0	0
3396	F	0	1	0			5	1	1	1	0
3669	F	0			1	0	5	0	0
4434	F	0			1	0	5	0	0
4768	F	0	1	0			5	0	0
4833	F	0			1	0	5	0	0
4986	F	0			1	0	5	0	0
5048	M	0			1	0	5	0	0
5360	F	0			1	0	5	0	0
5717	M	0	1	0			5	1	1	1	0
5838	M	0	1	0			5	0	0
5906	F	0			1	0	5	1	1	5	1	1
5955	M	0	1	0			5	0	0
6028	M	0			1	0	5	0	0
6102	F	0	1	0			5	2	1	1	0
6342	M	0	1	0			5	0	0
6522	M	0			1	0	5	0	0
7082	M	0	1	0			5	0	0
7660	F	0			1	0	5	1	1	1	0
7662	F	0			1	0	5	0	0
7883	F	0	1	0			5	1	1	1	0
7927	F	0	1	0			5	1	1	4	1	0
7975	M	0	1	0			5	0	0
8245	M	0			1	0	5	1	1	1	0
8266	F	0	1	0			5	1	1	1	0
8349	F	0	1	0			5	0	0
8367	F	0	1	0			5	0	0
8384	F	0	1	0			5	0	0
8578	M	0			1	0	5	2	1	3	1	1
8590	M	0	1	0			5	2	1	1	0
8598	F	0	1	0			5	0	0
8765	F	0	1	0			5	1	1	1	0
9006	M	0	1	0			5	0	0
9210	M	0			1	0	5	0	0
9229	M	0			1	0	5	0	0
9351	M	0	1	0			5	2	1	1	0
9454	M	0			1	0	5	0	0
9487	F	0	1	0			5	0	0
9993	M	0	1	0			5	1	1	1	0
10629	F	0			1	0	5	3	1	1	0
10877	F	0	1	0			5	0	0
10920	F	0	1	0			5	0	0
11219	F	0			1	0	5	0	0
11328	F	0			1	0	5	0	0
11714	M	0	1	0			5	0	0
12002	F	0			1	0	5	1	1	1	0
12013	F	0			1	0	5	0	0
12104	F	0	1	0			5	2	1	1	0
12193	F	0			1	0	5	0	0
12245	F	0	1	0			5	1	1	4	1	0
12292	M	0			1	0	5	1	1	11	1	1
12587	F	0			1	0	5	0	0	1
12945	F	0	1	0			5	0	0
13698	F	0			1	0	5	1	1	1	0
14142	M	0			1	0	5	0	0
14228	M	0	1	0			5	0	0
14672	F	0			1	0	5	0	0
14780	M	0			1	0	5	1	1	1	0
15590	M	0	1	0			5	2	1	1	0
15901	M	0			2	1
16214	M	0			1	0	5	1	1	1	0
16322	M	0			1	0	5	0	0
16449	F	0			1	0	5	0	0
16453	M	0			1	0	5	1	1	1	0
17073	M	0			1	0	5	0	0	1
17207	M	0			1	0	10	0	0
17296	F	0			1	0	5	1	1	1	0
17297	F	0			1	0	5	0	0
17584	M	0			1	0	5	0	0
17877	M	0	1	0			5	1	1	7	1	0
18077	M	0			1	0	5	0	0
18095	F	0			1	0	5	0	0
18281	F	0	1	0			5	0	0
18436	M	0			1	0	5	1	1	1	0
18454	F	0	1	0			5	0	0
18499	F	0			1	0	5	0	0
18640	F	0	1	0			5	1	1	1	0
19500	M	0			1	0	5	2	1	1	0
19718	F	0	1	0			5	0	0
19817	M	0	1	0			5	1	1	1	0
20287	M	0	1	0			5	1	1	1	0
20288	M	0	1	0			5	0	0
20323	F	0	1	0			5	1	1	1	0
20349	M	0			1	0	5	0	0
20471	M	0			1	0	5	0	0
20575	M	0	1	0			5	0	0	1
20879	M	0			1	0	5	0	0
22066	F	0	1	0			5	0	0
22273	M	0	1	0			10	0	0
22281	F	0			1	0	10	1	1	1	0
22371	M	0			1	0	5	0	0
22629	M	0			1	0	5	1	1	11	1	1
22783	M	0			1	0	5	0	0
22866	F	0			1	0	5	1	1	11	1	1
22868	M	0			1	0	5	1	1	1	0
23123	M	0			1	0	5	0	0
23379	F	0			1	0	5	0	0
24020	M	0	5	1			5	0	0
24131	M	0	1	0			5	0	0
24267	M	0	1	0			10	3	1	1	0
24375	F	0			1	0	5	0	0
24382	F	0			1	0	5	0	0
24464	F	0			1	0	5	0	0
24471	M	0	1	0			5	0	0
24679	F	0			1	0	5	0	0
25051	F	0			1	0	5	1	1	1	0
25342	F	0			1	0	5	0	0
25369	F	0			1	0	5	0	0
25421	M	0			1	0	5	2	1	1	0
25679	F	0			1	0	5	0	0
25702	M	0			1	0	5	0	0
25842	M	0			1	0	5	0	0
26021	F	0	1	0			5	2	1	1	0
26502	F	0	1	0			4	1	1	1	0
26582	F	0			1	0	4	0	0
26882	F	0			1	0	8	0	0
26941	M	0	1	0			8	4	1	1	0
27147	F	0			1	0	4	1	1	1	0
27198	M	0			1	0	4	1	1	1	0
27666	F	0			1	0	8	4	1	1	0
27903	F	0			1	0	4	0	0
28255	M	0			1	0	5	0	0
28525	F	0	1	0			10	2	1	12	1	0
28655	M	0			2	1
29092	F	0	1	0			5	0	0
29118	F	0	1	0			5	1	1	1	0
29418	M	0			1	0	5	0	0
30138	F	0	1	0			5	4	1	3	1	0
30561	F	0			1	0	10	1	1	1	0
30628	M	0			1	0	5	1	1	1	0
30743	F	0	1	0			5	0	0
30963	F	0	1	0			10	2	1	1	0
31179	F	0	1	0			10	1	1	1	0
31205	F	0			1	0	10	1	1	4	1	1
31346	F	0	1	0			5	0	0
31457	F	0	1	0			10	2	1	1	0
31577	F	0			1	0	5	1	1	1	0
31591	F	0			1	0	5	0	0
32205	M	0			1	0	5	0	0
32360	F	0			1	0	10	1	1	1	0
32433	F	0			1	0	5	0	0
32487	M	0	1	0			10	2	1	1	0
32503	M	0			1	0	5	1	1	3	1	1
32915	F	0			1	0	5	1	1	1	0
33161	M	0	1	0			5	1	1	1	0
33721	F	0			1	0	5	0	0
33985	F	0			1	0	5	0	0
34199	F	0	1	0			5	1	1	4	1	0
34270	F	0			1	0	10	3	1	1	0
34409	M	0			1	0	10	0	0
35416	F	0	1	0			5	1	1	8	1	0
1643	F	0	1	0			5	1	1	1	0
2573	M	0	1	0			5	0	0
2954	F	0			1	0	5	0	0
3042	M	0	1	0			5	5	1	1	0
3163	M	0	1	0			5	0	0
3784	M	0			1	0	5	0	0
3975	M	0			1	0	5	0	0
3988	M	0			1	0	5	0	0
4141	F	0			1	0	5	2	1	1	0
4371	F	0			1	0	5	0	0
4444	F	0	1	0			5	0	0
4856	F	0	1	0			5	0	0
5268	F	0	1	0			5	0	0
5367	F	0			1	0	5	0	0
5495	M	0			1	0	5	2	1	5	1	1
5632	M	0			1	0	5	3	1	1	0
5870	F	0	1	0			5	3	1	1	0
6151	M	0			1	0	5	0	0
6301	M	0			1	0	5	1	1	1	0
6362	F	0	1	0			5	0	0
6486	M	0			1	0	5	0	0
6547	M	0			1	0	5	0	0
6597	F	0	4	1			5	0	0	7
6633	M	0	1	0			5	0	0
6834	M	0	1	0			5	0	0
7152	F	0			1	0	5	0	0	1
7243	M	0			1	0	5	0	0
7359	M	0	1	0			5	0	0
7379	F	0	1	0			5	1	1	1	0
7543	M	0			1	0	5	2	1	1	0
7751	M	0			1	0	5	0	0
8116	M	0	1	0			5	1	1	1	0
8118	F	0	1	0			5	0	0
8187	M	0	1	0			5	0	0
8251	F	0	1	0			5	1	1	1	0
8260	M	0	1	0			5	0	0
8295	M	0	1	0			5	0	0
8853	F	0	1	0			5	0	0
8943	M	0	1	0			5	0	0
9116	M	0	1	0			5	1	1	1	0
9489	M	0	1	0			5	1	1	1	0
9818	M	0			1	0	5	2	1	1	0
9867	M	0			1	0	5	1	1	1	0
10186	M	0			1	0	5	0	0
10682	M	0	1	0			5	0	0
11116	F	0			1	0	5	0	0
11509	F	0			1	0	5	0	0
11510	F	0			1	0	5	0	0
11643	F	0			1	0	5	2	1	1	0
11924	M	0	1	0			5	0	0
12083	F	0			1	0	5	5	1	1	0
12196	F	0			1	0	5	0	0
12296	M	0	1	0			5	0	0
12487	M	0			1	0	5	0	0
13161	F	0			1	0	5	1	1	1	0
13731	M	0	1	0			5	0	0
14612	F	0			1	0	5	4	1	1	0
14678	M	0			1	0	5	0	0
14917	M	0			1	0	5	2	1	1	0
14990	M	0	1	0			5	0	0
15075	M	0			1	0	5	1	1	1	0
15151	F	0	1	0			5	0	0
15854	F	0	4	1			5	0	0	1
15957	F	0			1	0	5	0	0
16456	M	0			1	0	5	1	1	1	0
17114	M	0			1	0	5	0	0
17181	F	0	1	0			10	1	1	1	0
17279	F	0	1	0			5	0	0
17814	F	0			1	0	5	1	1	1	0
17891	F	0			1	0	5	0	0
18477	M	0			1	0	5	1	1	1	0
18600	M	0			1	0	5	0	0
20111	M	0			1	0	5	4	1	1	0
20913	F	0			1	0	5	0	0
21824	M	0			1	0	5	2	1	1	0
21871	M	0			1	0	10	0	0
22008	F	0			1	0	5	0	0
22959	F	0			1	0	5	0	0
22960	F	0			1	0	5	0	0
23042	F	0	1	0			5	1	1	1	0
23289	M	0			1	0	5	0	0
23962	M	0			1	0	5	0	0
24662	M	0	1	0			5	0	0
24794	F	0			1	0	5	1	1	1	0
24910	M	0			1	0	5	0	0
25451	F	0			1	0	5	1	1	1	0
25476	M	0			1	0	5	0	0
25492	F	0	1	0			5	2	1	1	0
25503	F	0			1	0	5	0	0
25835	M	0			1	0	5	0	0
26027	M	0			1	0	5	0	0
26197	F	0	1	0			4	0	0
26320	M	0			1	0	4	0	0
26747	M	0			1	0	4	0	0
26810	M	0			1	0	4	0	0
26924	F	0			1	0	8	0	0
27089	F	0			1	0	4	2	1	1	0
27092	M	0			1	0	4	0	0
27689	F	0			1	0	8	0	0
27776	F	0			1	0	8	1	1	1	0
27916	F	0			1	0	4	0	0
28278	M	0			1	0	5	0	0
28929	F	0			1	0	5	0	0
29032	M	0			1	0	5	0	0
29071	F	0	1	0			5	0	0
29496	F	0			1	0	5	0	0
29861	F	0	1	0			5	0	0
29998	M	0			1	0	5	5	1	1	0
30521	F	0			1	0	10	3	1	1	0
30697	F	0			1	0	5	1	1	5	1	1
31043	F	0			1	0	10	0	0
31044	M	0			1	0	10	1	1	3	1	1
31490	M	0			1	0	5	2	1	1	0
31572	F	0	1	0			5	1	1	1	0
31720	F	0	1	0			10	0	0
31864	M	0	1	0			5	0	0
32211	F	0			1	0	5	1	1	1	0
32391	M	0	1	0			10	1	1	1	0
32498	M	0			1	0	5	0	0
32597	M	0			1	0	10	0	0
32673	F	0	1	0			5	0	0
32814	F	0	1	0			5	1	1	1	0
32842	M	0			1	0	5	0	0
33020	M	0	1	0			5	0	0
33356	F	0			1	0	5	2	1	1	0
33509	F	0	1	0			5	0	0
35156	F	0			1	0	5	0	0
35287	M	0			1	0	5	4	1	1	0
35419	F	0	1	0			5	1	1	12	1	0
35512	M	0			1	0	5	0	0
35557	M	0			1	0	5	0	0
1111	F	0			1	0	5	0	0
1614	M	0	1	0			5	1	1	1	0
1678	F	0	11	1			5	0	0	1
1685	M	0	1	0			5	0	0
2650	M	0	1	0			5	0	0
2950	M	0			1	0	5	1	1	1	0
3081	M	0	1	0			5	0	0
3192	F	0	1	0			5	0	0
3300	F	0	1	0			5	1	1	1	0
3371	F	0	1	0			5	0	0
3379	F	0	1	0			5	0	0
3449	F	0	1	0			5	0	0
3526	M	0	1	0			5	0	0
3644	M	0	1	0			5	0	0
3673	F	0	1	0			5	0	0
3719	F	0	1	0			5	1	1	1	0
3808	F	0			1	0	5	0	0
4201	F	0	1	0			5	0	0
4231	F	0			2	1
4306	F	0	1	0			5	0	0
4604	F	0	1	0			10	0	0
5289	F	0	1	0			5	0	0
5692	F	0			1	0	5	0	0
6010	M	0			1	0	5	1	1	1	0
6154	M	0			1	0	5	0	0
6194	M	0	1	0			5	2	1	1	0
6800	F	0			1	0	5	0	0
6845	M	0	1	0			5	0	0
7255	M	0			1	0	5	2	1	3	1	1
7540	M	0			1	0	5	1	1	1	0
7962	F	0	1	0			5	0	0
7982	F	0	1	0			5	0	0	1
7995	M	0	1	0			5	0	0
8000	M	0	1	0			5	0	0
8101	F	0	1	0			5	0	0
8159	F	0	1	0			5	2	1	1	0
8359	F	0	1	0			5	1	1	5	1	0
8652	M	0	1	0			5	4	1	2	1	0
8720	F	0			1	0	5	0	0
9170	M	0			1	0	5	0	0
9493	M	0	1	0			5	0	0
9606	M	0			1	0	5	0	0
9698	M	0	1	0			5	0	0
9701	M	0	1	0			5	0	0
9749	M	0	1	0			5	0	0
10108	F	0	1	0			5	0	0
10120	F	0			1	0	5	0	0
10256	F	0			1	0	5	0	0
10410	F	0	1	0			5	1	1	1	0
10602	M	0	5	1			5	0	0	1
10797	M	0			1	0	5	0	0
10900	F	0	1	0			5	0	0
10972	M	0			1	0	5	1	1	1	0
11162	M	0			1	0	5	1	1	1	0
11451	M	0	1	0			5	0	0
11784	F	0			2	1
11986	M	0			1	0	5	0	0
12015	F	0			1	0	5	1	1	11	1	1
12159	F	0			1	0	5	1	1	5	1	1
12269	F	0			1	0	5	1	1	1	0
12295	F	0			1	0	5	0	0
12386	M	0	1	0			5	1	1	1	0
12513	F	0			1	0	5	0	0
12833	F	0			1	0	5	0	0
12964	F	0	1	0			5	0	0
13172	F	0	1	0			5	0	0
13376	F	0	1	0			5	0	0
13559	F	0	1	0			5	0	0
13733	M	0	1	0			5	3	1	1	0
13807	F	0			1	0	5	0	0
13846	F	0			1	0	5	0	0
13928	M	0			1	0	5	0	0
14233	M	0	1	0			5	1	1	1	0
14386	M	0	1	0			5	0	0
14620	F	0			1	0	5	0	0
14957	M	0			1	0	5	2	1	1	0
14963	F	0			1	0	5	0	0
15455	F	0			1	0	5	0	0
15483	M	0			1	0	5	1	1	12	1	1
15628	M	0			1	0	5	0	0
16142	M	0			1	0	5	0	0
16245	M	0	1	0			5	1	1	1	0
16312	M	0			1	0	5	3	1	1	0
16436	M	0			1	0	5	1	1	1	0
16657	M	0	1	0			5	2	1	1	0
16893	F	0			1	0	5	3	1	1	0
17056	M	0	1	0			5	1	1	1	0
17807	M	0			1	0	5	0	0
17968	M	0			1	0	5	0	0
18404	M	0			1	0	5	0	0
18965	F	0	1	0			5	0	0
19342	M	0	1	0			5	0	0
19409	M	0	1	0			5	0	0
20100	M	0			1	0	5	0	0
20457	F	0			1	0	5	1	1	8	1	1
20578	F	0	1	0			5	0	0
20965	M	0			1	0	5	0	0
21218	M	0			1	0	5	1	1	4	1	1
21225	M	0			1	0	5	0	0
21323	M	0			1	0	5	1	1	1	0
21659	M	0			1	0	5	0	0
22036	M	0	1	0			5	0	0
22106	M	0			1	0	5	0	0
22993	F	0			1	0	5	0	0
23085	F	0	1	0			5	1	1	1	0
23135	M	0			1	0	5	0	0
23416	F	0			1	0	5	1	1	1	0
24934	M	0	1	0			5	0	0
25251	M	0			1	0	5	0	0
25441	F	0			1	0	5	0	0
25759	M	0	1	0			5	0	0
26374	M	0			1	0	4	0	0
26455	M	0			1	0	4	1	1	1	0
26578	M	0			1	0	4	0	0
26600	F	0			1	0	4	0	0
27152	M	0	1	0			4	1	1	1	0
27884	M	0			1	0	4	0	0
28199	F	0			1	0	4	2	1	1	0
28370	M	0			1	0	5	1	1	1	0
28417	M	0	1	0			5	3	1	1	0
28491	M	0			1	0	10	0	0
28620	M	0			1	0	5	0	0
28670	F	0			1	0	5	0	0
29587	F	0	1	0			5	2	1	1	0
29607	M	0			1	0	5	1	1	3	1	1
30328	F	0			1	0	5	0	0
30336	F	0			1	0	5	0	0
30501	F	0			1	0	5	0	0
30624	F	0			1	0	5	1	1	6	1	1
30688	F	0			1	0	5	1	1	6	1	1
31302	F	0	1	0			5	1	1	1	0
31410	M	0			1	0	10	7	1	1	0
31607	M	0			1	0	5	0	0
31786	M	0			1	0	5	0	0
31824	M	0			1	0	5	0	0
32236	M	0			1	0	5	1	1	1	0
32272	M	0			1	0	5	1	1	1	0
32468	F	0	1	0			5	0	0
32680	M	0	1	0			5	0	0
32729	F	0			2	1
32746	M	0			1	0	5	0	0
32837	F	0			1	0	5	1	1	1	0
32955	F	0			1	0	5	0	0
33562	M	0			1	0	5	0	0
33690	M	0			1	0	5	0	0
33820	F	0	1	0			5	0	0	1
34051	F	0	5	1			5	1	1	1
34302	M	0			1	0	10	1	1	1	0
34436	F	0	1	0			10	0	0
34511	F	0			1	0	5	0	0
34888	M	0	1	0			5	1	1	3	1	0
34963	M	0			1	0	5	0	0	1
35223	M	0			1	0	5	0	0
1488	F	0	1	0			5	0	0
1631	M	0	1	0			5	0	0
2384	M	0	1	0			5	0	0
2983	M	0	1	0			5	0	0
3205	M	0	1	0			5	0	0
4126	F	0	1	0			5	0	0
4545	F	0			1	0	10	1	1	1	0
4600	M	0			1	0	10	0	0
4852	F	0	1	0			5	1	1	11	1	0
5118	M	0			1	0	10	0	0
5286	F	0			1	0	5	1	1	1	0
5511	F	0			1	0	5	0	0
5574	F	0	1	0			5	1	1	1	0
5593	M	0			2	1
5814	F	0			1	0	5	0	0
5974	F	0	1	0			5	0	0
6335	F	0	1	0			5	0	0
6367	F	0	1	0			5	1	1	9	1	0
6657	F	0			1	0	5	0	0
6697	M	0	1	0			5	0	0
6808	F	0			1	0	5	0	0
7155	M	0			1	0	5	0	0	1
7242	M	0			1	0	5	4	1	1	0
7463	F	0	1	0			5	0	0
7568	M	0			1	0	5	1	1	1	0
7646	M	0			2	1
7880	M	0	1	0			5	0	0
7886	M	0	1	0			5	1	1	1	0
7901	M	0	1	0			5	1	1	1	0
8629	F	0	1	0			5	2	1	1	0
8687	F	0			1	0	5	0	0
8876	F	0	1	0			5	1	1	1	0
8900	M	0			1	0	5	1	1	7	1	1
9036	F	0	1	0			5	0	0
9039	F	0	1	0			5	0	0
9100	M	0	1	0			5	1	1	1	0
9805	F	0	1	0			5	1	1	1	0
10758	F	0			1	0	5	0	0
10816	F	0			1	0	5	0	0
10843	M	0	1	0			5	0	0
11150	F	0	1	0			5	0	0
11225	F	0			1	0	5	0	0
11371	F	0	1	0			5	0	0
11372	F	0	1	0			5	0	0
11512	M	0			1	0	5	0	0
11696	M	0			1	0	5	1	1	1	0
12151	M	0			1	0	5	3	1	1	0
12223	F	0	1	0			5	0	0
12264	M	0			1	0	5	0	0
12299	M	0	1	0			5	2	1	1	0
12477	F	0			2	1
12528	F	0			1	0	5	0	0
12699	M	0			1	0	5	5	1	1	0
12787	M	0	1	0			5	1	1	2	1	0
12936	M	0	1	0			5	0	0
13033	M	0	1	0			5	0	0
13232	F	0	1	0			5	0	0
13269	M	0			1	0	5	1	1	1	0
13723	F	0	1	0			5	2	1	1	0
13962	M	0	1	0			5	2	1	1	0
14008	F	0	1	0			5	1	1	6	1	0
14232	M	0	1	0			5	2	1	1	0
14337	F	0	1	0			5	0	0
14401	F	0	1	0			5	1	1	1	0
14493	M	0	1	0			5	0	0
14683	F	0			1	0	5	0	0
14685	F	0			1	0	5	2	1	1	0
14767	M	0			1	0	5	0	0
14914	F	0			1	0	5	0	0
14961	F	0			1	0	5	0	0
15127	F	0	1	0			5	1	1	1	0
15141	F	0	1	0			5	1	1	1	0
15393	F	0			1	0	5	0	0
15615	M	0			1	0	5	0	0
15717	M	0	1	0			5	1	1	1	0
15782	F	0			2	1
15835	M	0	1	0			5	0	0
16150	M	0			1	0	5	1	1	1	0
16406	M	0			1	0	5	0	0
16442	M	0			1	0	5	0	0
17051	M	0			1	0	5	0	0
17427	M	0	1	0			5	0	0
17512	F	0	1	0			5	2	1	1	0
17560	M	0			1	0	5	0	0
17570	M	0			1	0	5	0	0
17669	F	0			1	0	5	2	1	1	0
17734	M	0			1	0	5	0	0
18382	M	0			1	0	5	0	0
18572	M	0			2	1
18609	F	0	1	0			5	1	1	1	0
18771	M	0			1	0	5	0	0
19029	M	0			1	0	5	0	0
19544	M	0	1	0			5	0	0
19640	M	0	1	0			5	3	1	1	0
19771	F	0	1	0			5	0	0	1
19797	F	0			2	1
19811	M	0			1	0	5	0	0
19934	M	0			2	1
20054	F	0			1	0	5	0	0
20117	F	0			1	0	5	0	0
20216	M	0			1	0	5	0	0
20548	F	0	1	0			5	1	1	5	1	0
20631	M	0			1	0	5	0	0
21711	F	0			1	0	5	0	0
22004	F	0			1	0	5	1	1	8	1	1
22005	M	0			1	0	5	0	0
22006	M	0			1	0	5	0	0
22083	M	0			1	0	5	0	0
22104	F	0			1	0	5	0	0
22252	F	0	11	1			10	1	1	1
22910	F	0			1	0	5	0	0
23009	F	0			1	0	5	1	1	1	0
23098	F	0			1	0	5	1	1	1	0
24054	M	0			1	0	5	1	1	1	0
24667	M	0			1	0	5	1	1	11	1	1
24737	M	0			1	0	5	1	1	11	1	1
25506	M	0	1	0			5	0	0
25553	F	0			1	0	5	1	1	1	0
26038	M	0	1	0			5	0	0
26247	F	0			1	0	4	0	0
26429	F	0			1	0	4	0	0
26671	M	0			1	0	4	0	0
26773	M	0			1	0	4	0	0
27023	F	0			1	0	8	0	0
27448	F	0			1	0	4	1	1	1	0
28093	M	0			1	0	4	0	0
28109	F	0			1	0	4	1	1	1	0
28122	M	0	1	0			4	0	0
28280	M	0			1	0	5	1	1	1	0
28535	F	0			1	0	10	0	0
29039	M	0	1	0			5	4	1	1	0
29611	M	0			1	0	5	0	0
29845	F	0	1	0			5	0	0
30016	M	0	1	0			5	1	1	1	0
30200	F	0			1	0	5	2	1	1	0
30203	M	0			1	0	5	2	1	1	0
30228	M	0			1	0	5	0	0
30334	M	0			1	0	5	0	0
30641	F	0			1	0	5	0	0
31261	M	0			1	0	5	0	0
31325	F	0			1	0	5	0	0
31992	M	0			1	0	5	0	0
32418	M	0			2	1
32476	F	0	1	0			5	0	0
32598	M	0			1	0	10	0	0
32747	F	0			1	0	5	0	0
33382	F	0			2	1	5	5	1
33547	M	0			1	0	5	3	1	12	1	1
33640	M	0			1	0	5	0	0
33980	M	0			1	0	5	0	0
33983	M	0			1	0	5	0	0
34096	M	0	1	0			5	0	0
34175	F	0			1	0	5	0	0
34324	M	0			1	0	5	1	1	1	0
34522	M	0			1	0	5	0	0
34719	F	0			2	1
35178	M	0			1	0	5	0	0
35517	F	0			1	0	5	3	1	1	0
1577	M	0	1	0			5	0	0
1672	M	0	1	0			5	1	1	1	0
2603	M	0	1	0			5	0	0
2725	F	0	1	0			5	0	0
2741	M	0	1	0			5	0	0
2897	F	0	1	0			5	0	0
2947	F	0			1	0	5	0	0
2964	M	0			1	0	5	0	0
3190	F	0	1	0			5	0	0
3692	F	0	4	1			5	2	1	1
3948	M	0			1	0	5	3	1	1	0
4174	M	0			1	0	5	0	0
4953	M	0			1	0	5	0	0
4987	M	0			1	0	5	0	0
5110	M	0			1	0	10	0	0
5141	M	0	1	0			10	1	1	1	0
5221	M	0	1	0			5	0	0
5439	M	0			1	0	5	0	0
5725	F	0			1	0	5	0	0
5983	F	0	1	0			5	0	0	1
6002	M	0			2	1
6066	M	0	1	0			5	0	0
6070	F	0	1	0			5	0	0
6230	F	0			1	0	5	0	0	1
6631	M	0	1	0			5	1	1	1	0
6721	M	0	1	0			5	0	0
7108	F	0			1	0	5	0	0
7119	F	0			1	0	5	0	0
7162	F	0			1	0	5	0	0
7244	F	0			1	0	5	0	0
7552	F	0			1	0	5	0	0
7602	M	0	1	0			5	4	1	1	0
7693	F	0	1	0			5	0	0
7730	F	0			1	0	5	0	0
7790	F	0			2	1
7826	M	0			1	0	5	0	0
7971	M	0	1	0			5	1	1	1	0
8076	F	0	1	0			5	1	1	1	0
8250	F	0			1	0	5	3	1	1	0
8462	F	0	1	0			5	0	0
8472	M	0			1	0	5	1	1	2	1	1
8550	F	0	1	0			5	0	0
8553	M	0	1	0			5	1	1	1	0
8639	M	0	1	0			5	1	1	1	0
8763	M	0	1	0			5	1	1	1	0
8848	F	0	1	0			5	1	1	1	0
9012	F	0	1	0			5	0	0
9091	M	0	1	0			5	4	1	1	0
9099	F	0	1	0			5	2	1	1	0
9249	F	0	1	0			5	0	0	1
9319	F	0			1	0	5	1	1	1	0
9336	F	0	1	0			5	0	0
9382	M	0	1	0			5	1	1	1	0
9397	F	0	1	0			5	1	1	1	0
9585	M	0			1	0	5	1	1	3	1	1
9599	F	0			1	0	5	1	1	1	0
9963	M	0			1	0	5	0	0
9970	M	0			1	0	5	1	1	1	0
9982	F	0			1	0	5	0	0
10221	F	0			1	0	5	0	0
10393	M	0			1	0	5	0	0
10657	F	0			2	1
10894	F	0			1	0	5	0	0
10931	M	0			2	1
11027	M	0			1	0	5	0	0
11117	M	0			1	0	5	0	0
11237	M	0			1	0	5	0	0
11370	M	0	1	0			5	0	0
11507	M	0			1	0	5	0	0
11550	F	0	1	0			5	1	1	1	0
11740	M	0	1	0			5	1	1	2	1	0
11765	F	0			1	0	5	0	0
12123	F	0			1	0	5	0	0
12178	F	0	1	0			5	3	1	1	0
12272	F	0			1	0	5	0	0
12278	M	0			1	0	5	1	1	1	0
12293	F	0			1	0	5	2	1	1	0
12305	M	0	1	0			5	0	0
12781	F	0	1	0			5	0	0
12804	F	0	1	0			5	1	1	1	0
13093	F	0	1	0			5	1	1	1	0
13099	M	0	1	0			5	1	1	1	0
13121	M	0			1	0	5	2	1	1	0
13335	F	0	1	0			5	0	0
13351	M	0			1	0	5	0	0
14260	M	0			2	1
14267	M	0			2	1
14664	F	0			1	0	5	0	0
14774	M	0	1	0			5	0	0
15093	M	0			1	0	5	0	0
15212	M	0	1	0			5	0	0
15918	F	0	1	0			5	0	0
15999	M	0			1	0	5	1	1	1	0
16209	M	0			1	0	5	0	0
16404	F	0			1	0	5	2	1	1	0
16759	M	0			1	0	5	0	0
16909	M	0	1	0			5	0	0
17094	M	0	1	0			5	3	1	1	0
17169	M	0			1	0	10	1	1	1	0
17293	M	0			1	0	5	1	1	1	0
17586	F	0			1	0	5	0	0
17587	M	0			1	0	5	3	1	1	0
17750	M	0			2	1
18071	F	0			1	0	5	1	1	1	0
18777	F	0			2	1
18900	F	0			1	0	5	3	1	1	0
19495	M	0			1	0	5	2	1	1	0
19508	M	0	1	0			5	0	0	1
19698	F	0			1	0	5	0	0
20547	F	0	1	0			5	1	1	7	1	0
21124	M	0			1	0	5	0	0
21575	M	0			1	0	10	4	1	1	0
21696	F	0	1	0			5	0	0
22001	F	0			1	0	5	0	0	1
22346	F	0			1	0	5	0	0
22418	M	0	1	0			5	1	1	1	0
22729	F	0			1	0	5	0	0
23274	M	0			1	0	5	4	1	1	0
23360	M	0	1	0			5	1	1	1	0
23490	M	0	1	0			5	1	1	1	0
23548	F	0			1	0	5	0	0
23873	M	0			1	0	5	3	1	1	0
23897	F	0	1	0			5	1	1	1	0
24060	M	0			1	0	5	1	1	1	0
24139	M	0	1	0			5	0	0
24346	F	0			1	0	5	0	0
24373	F	0	1	0			5	1	1	1	0
24498	F	0	1	0			5	0	0
24594	F	0			1	0	5	2	1	1	0
24720	F	0			1	0	5	0	0
24749	M	0			1	0	5	0	0
24807	M	0			1	0	5	1	1	1	0
24819	M	0			1	0	5	0	0
24880	F	0			1	0	5	1	1	1	0
25168	M	0			1	0	5	1	1	1	0
25264	F	0	1	0			5	1	1	1	0
25399	F	0	1	0			5	1	1	1	0
25669	F	0			1	0	5	0	0
26010	M	0	1	0			5	0	0
26051	F	0			1	0	5	0	0
26218	M	0			1	0	4	0	0
26760	M	0			1	0	4	0	0
26771	M	0	1	0			4	0	0
26920	M	0			1	0	8	0	0
26966	F	0			1	0	8	0	0
27569	F	0			1	0	4	0	0
27839	M	0			1	0	4	0	0
27909	F	0	1	0			4	1	1	1	0
28190	M	0			1	0	4	1	1	1	0
28321	F	0	1	0			5	1	1	1	0
28327	M	0	1	0			5	5	1	1	0
28500	F	0			1	0	10	1	1	1	0
28546	M	0			1	0	10	1	1	1	0
28925	M	0			1	0	5	0	0
28962	M	0			1	0	5	0	0
29015	M	0			1	0	5	0	0
29096	M	0	1	0			5	0	0
29844	M	0	1	0			5	1	1	1	0
30143	F	0	1	0			5	1	1	1	0
30180	F	0			1	0	5	3	1	5	1	1
30380	F	0	1	0			5	0	0
30412	F	0			1	0	5	0	0
30882	M	0			1	0	5	0	0
30974	M	0			1	0	10	3	1	1	0
31071	F	0	1	0			10	0	0
31675	M	0			2	1
31812	F	0			1	0	5	0	0
31833	F	0	1	0			5	0	0
32330	M	0			1	0	10	9	1	1	0
33060	M	0			1	0	5	0	0
33357	M	0			1	0	5	0	0
33517	F	0			2	1	5	4	1
33686	F	0			1	0	5	0	0
33752	M	0			2	1	5	1	1	6
33769	M	0			1	0	5	2	1	1	0
33968	M	0			1	0	5	2	1	1	0
34309	M	0			1	0	10	0	0
34321	M	0			1	0	5	0	0
34363	F	0	1	0			5	2	1	1	0
34432	M	0	1	0			10	3	1	1	0
34864	M	0			1	0	5	0	0
34978	F	0			1	0	5	0	0
35011	F	0	1	0			5	0	0
35129	M	0	1	0			5	0	0
35408	F	0	1	0			5	4	1	4	1	0
1533	M	0	1	0			5	0	0
1609	F	0	1	0			5	0	0
1683	F	0	1	0			5	0	0
2178	M	0	1	0			5	0	0
2427	F	0	1	0			5	0	0
2508	F	0	1	0			5	0	0
2787	M	0	1	0			5	0	0
3176	M	0	1	0			5	0	0
3543	M	0			1	0	5	0	0
3598	M	0			1	0	5	0	0
3749	F	0			1	0	5	1	1	5	1	1
3753	F	0	1	0			5	0	0
3760	F	0			1	0	5	0	0
3802	F	0			1	0	5	1	1	1	0
3886	M	0			1	0	5	0	0
3974	M	0			1	0	5	0	0
3998	M	0			1	0	5	0	0
4135	F	0			1	0	5	2	1	1	0
4273	F	0			1	0	5	0	0
4305	F	0	1	0			5	2	1	1	0
4563	M	0			1	0	10	1	1	1	0
4632	M	0			2	1	5	4	1
4729	F	0	1	0			5	3	1	4	1	0
4974	F	0			1	0	5	0	0
4992	M	0			1	0	5	0	0
5341	F	0			1	0	5	1	1	5	1	1
5727	M	0			1	0	5	5	1	1	0
6067	M	0	1	0			5	0	0
6137	M	0			1	0	5	1	1	1	0
6141	M	0			1	0	5	0	0
6153	M	0			1	0	5	0	0
6208	F	0			2	1	5	5	1
6688	F	0			1	0	5	0	0
6749	F	0	1	0			5	5	1	1	0
6846	F	0	1	0			5	0	0
6884	F	0	1	0			5	2	1	1	0
7712	F	0	1	0			5	0	0
7888	M	0	1	0			5	1	1	1	0
7911	M	0	1	0			5	1	1	1	0
7973	F	0	1	0			5	0	0
8345	F	0	1	0			5	1	1	1	0
8541	M	0			1	0	5	0	0
8957	F	0	1	0			5	3	1	1	0
9218	M	0			1	0	5	5	1	1	0
9255	F	0	1	0			5	0	0	1
9296	F	0			1	0	5	1	1	1	0
9596	M	0			1	0	5	2	1	1	0
9932	F	0	1	0			5	1	1	1	0
10480	M	0	1	0			5	5	1	1	0
10818	M	0			1	0	5	0	0
11041	M	0			1	0	5	0	0
11518	M	0			1	0	5	0	0
11536	M	0	1	0			5	1	1	1	0
11574	M	0	1	0			5	2	1	1	0
11661	F	0			1	0	5	1	1	1	0
12101	M	0	1	0			5	2	1	1	0
12119	F	0			1	0	5	0	0
12709	F	0			1	0	5	0	0
12929	M	0			1	0	5	0	0
12970	M	0			1	0	5	0	0
13008	F	0	1	0			5	0	0
13112	F	0			1	0	5	2	1	1	0
13279	M	0	1	0			5	0	0
13852	M	0			1	0	5	0	0
13927	M	0			1	0	5	0	0
14271	M	0			1	0	5	3	1	1	0
14297	F	0			1	0	5	1	1	1	0
14417	F	0			1	0	5	0	0
15133	M	0	1	0			5	0	0
15310	M	0			1	0	5	0	0
15414	F	0			1	0	5	0	0
15484	F	0			1	0	5	0	0
15562	F	0			1	0	5	0	0
15819	F	0			1	0	5	3	1	1	0
15953	M	0			1	0	5	0	0
16190	M	0			1	0	5	1	1	1	0
16225	F	0			1	0	5	2	1	1	0
16513	F	0			1	0	5	0	0	1
16534	F	0	1	0			5	1	1	1	0
16971	F	0			1	0	5	2	1	1	0
17200	M	0			1	0	10	0	0
17304	F	0	1	0			5	1	1	1	0
17556	M	0			1	0	5	0	0
17569	M	0			1	0	5	0	0
17600	F	0			1	0	5	1	1	1	0
17699	F	0			1	0	5	0	0
18381	M	0			1	0	5	1	1	11	1	1
18511	M	0			1	0	5	1	1	9	1	1
18566	F	0			2	1	5	5	1
18661	F	0			1	0	5	0	0
18662	F	0			1	0	5	0	0
19708	M	0			1	0	5	0	0
20053	F	0			1	0	5	0	0
20428	M	0			1	0	5	3	1	1	0
21096	M	0			1	0	5	0	0
21641	F	0			1	0	10	7	1	1	0
21928	M	0	1	0			10	1	1	1	0
22007	M	0			1	0	5	0	0
22135	M	0			1	0	5	0	0
22509	F	0			1	0	5	1	1	1	0
22741	M	0	1	0			5	1	1	1	0
22950	F	0			1	0	5	0	0
23188	F	0	1	0			5	1	1	1	0
23554	F	0			1	0	5	0	0
23846	M	0			1	0	5	0	0
24258	F	0			1	0	10	0	0
24288	F	0			1	0	5	0	0
24340	M	0			1	0	5	0	0
24448	F	0			1	0	5	2	1	11	1	1
25011	F	0			1	0	5	0	0
25066	F	0			1	0	5	0	0
25084	M	0			1	0	5	0	0
25085	M	0			1	0	5	0	0
25187	F	0			1	0	5	0	0
25204	M	0			1	0	5	0	0
25754	F	0	1	0			5	1	1	1	0
25957	M	0			1	0	5	0	0
26113	F	0	1	0			5	0	0
26273	F	0	1	0			4	0	0
26555	M	0			2	1
26672	M	0			1	0	4	0	0
27040	M	0	1	0			8	0	0
27047	F	0			1	0	8	0	0
27165	M	0			2	1
27417	M	0			1	0	4	0	0
27515	M	0			1	0	4	2	1	1	0
27935	M	0	1	0			4	0	0
28202	F	0			1	0	4	0	0
28203	F	0			1	0	4	4	1	1	0
28363	F	0	1	0			5	0	0
28858	M	0			1	0	5	2	1	1	0
28983	F	0			1	0	5	2	1	1	0
29357	M	0			1	0	5	2	1	1	0
29585	F	0			1	0	5	1	1	1	0
29606	M	0			1	0	5	0	0
29795	M	0			1	0	5	0	0
30201	M	0			1	0	5	2	1	1	0
30312	F	0			1	0	5	1	1	1	0
30354	M	0			1	0	5	0	0
30613	M	0			1	0	5	0	0
30821	M	0			1	0	5	0	0
31162	F	0			1	0	10	3	1	5	1	1
31466	F	0			1	0	5	0	0
31543	M	0	1	0			5	1	1	1	0
31787	M	0			1	0	5	0	0
32361	M	0			1	0	10	6	1	1	0
32445	M	0			1	0	5	1	1	1	0
32833	M	0	1	0			5	0	0
33010	F	0	1	0			5	0	0
33304	M	0			1	0	5	1	1	3	1	1
33310	F	0			1	0	5	0	0
33314	F	0			1	0	5	0	0
33515	F	0	1	0			5	1	1	1	0
33609	M	0			1	0	5	0	0
33642	F	0			1	0	5	0	0
33732	F	0			1	0	5	0	0
34329	M	0			1	0	5	0	0
34532	M	0			1	0	5	0	0
34672	F	0			1	0	5	1	1	1	0
35060	F	0			1	0	5	2	1	1	0
35189	M	0			1	0	5	0	0
1113	F	0			1	0	5	0	0
1364	F	0	1	0			5	0	0
1375	F	0	1	0			5	0	0
1687	F	0	1	0			5	1	1	1	0
2229	F	0	1	0			5	0	0
2348	M	0	1	0			5	0	0
2605	M	0	1	0			5	0	0
3420	F	0	1	0			5	0	0
3435	F	0			1	0	5	0	0
3748	M	0	1	0			5	0	0
3750	M	0	1	0			5	0	0
3751	F	0	1	0			5	0	0
3752	F	0	1	0			5	0	0
4018	M	0			1	0	5	0	0
4038	M	0			1	0	5	0	0
4605	M	0	1	0			10	3	1	3	1	0
4844	F	0			1	0	5	1	1	1	0
5345	F	0			1	0	5	0	0
6193	F	0	1	0			5	1	1	1	0
6222	M	0			1	0	5	0	0
6318	M	0	1	0			5	0	0
7110	F	0			1	0	5	0	0
7160	M	0			1	0	5	0	0
7258	F	0			1	0	5	1	1	1	0
7580	M	0	1	0			5	0	0
7607	F	0	1	0			5	0	0
7920	M	0	1	0			5	1	1	1	0
7969	F	0			1	0	5	1	1	3	1	1
8378	F	0	1	0			5	2	1	1	0
9284	F	0	1	0			5	2	1	1	0
9477	F	0	1	0			5	0	0
9717	M	0	1	0			5	0	0
9851	M	0			1	0	5	0	0
9861	F	0			1	0	5	0	0
9940	M	0			1	0	5	0	0
10862	M	0			1	0	5	0	0
10960	F	0			1	0	5	0	0
11751	F	0			1	0	5	0	0
11913	F	0	1	0			5	0	0
11914	F	0	1	0			5	2	1	1	0
12175	M	0	1	0			5	0	0	1
12442	M	0	1	0			5	5	1	1	0
12530	F	0			1	0	5	0	0
12544	M	0			1	0	5	0	0
12611	M	0	1	0			5	0	0
13359	M	0			1	0	5	0	0
13673	F	0			1	0	5	0	0
13693	M	0			1	0	5	0	0
13803	F	0			1	0	5	0	0
13872	M	0			1	0	5	1	1	11	1	1
13881	F	0			1	0	5	0	0
14044	M	0			1	0	5	0	0
14088	M	0	1	0			5	0	0
14235	M	0	1	0			5	0	0
14242	F	0	1	0			5	1	1	1	0
14455	M	0			1	0	5	3	1	1	0
14594	M	0	1	0			5	2	1	1	0
14737	M	0	1	0			5	0	0
14948	M	0	1	0			5	0	0
15049	M	0			1	0	5	1	1	1	0
15311	M	0			1	0	5	1	1	3	1	1
15424	F	0			1	0	5	0	0
15443	M	0			1	0	5	1	1	1	0
15939	F	0			1	0	5	0	0
16018	F	0			1	0	5	0	0
16898	F	0	1	0			5	0	0
17239	F	0	1	0			5	5	1	1	0
17612	M	0			1	0	5	1	1	1	0
18176	M	0	1	0			5	5	1	1	0
18230	M	0			1	0	5	2	1	1	0
18446	F	0	1	0			5	0	0
18639	M	0	1	0			5	2	1	1	0
18897	M	0			1	0	5	0	0
20060	F	0			1	0	5	0	0
20182	M	0	1	0			5	5	1	1	0
21594	M	0			1	0	10	0	0
21940	F	0	1	0			10	0	0
21963	M	0	1	0			10	2	1	1	0
22499	F	0			1	0	5	1	1	5	1	1
22565	F	0			1	0	5	4	1	1	0
22637	F	0			1	0	5	0	0
22931	F	0			1	0	5	0	0
23231	M	0	1	0			5	0	0
23330	M	0			1	0	5	0	0
24114	F	0	1	0			5	0	0
24208	M	0			1	0	10	1	1	10	1	1
24356	F	0			1	0	5	0	0
24656	F	0	1	0			5	1	1	12	1	0
25343	F	0			1	0	5	0	0
25556	M	0			1	0	5	1	1	1	0
25802	F	0			1	0	5	0	0
26420	M	0			1	0	4	0	0
26512	M	0	1	0			4	0	0
26584	F	0			1	0	4	0	0
27135	F	0	1	0			4	1	1	1	0
28312	M	0	1	0			5	1	1	1	0
29061	F	0			1	0	5	0	0
29618	F	0			1	0	5	0	0
29725	M	0	1	0			5	0	0
29728	M	0	1	0			5	0	0
30302	F	0			1	0	5	0	0
30357	M	0	1	0			5	0	0
30642	M	0			1	0	5	0	0
30759	M	0	1	0			5	0	0
31201	M	0			1	0	10	1	1	1	0
31287	M	0			1	0	5	0	0
31443	M	0			1	0	10	2	1	1	0
31721	M	0	1	0			10	0	0
32554	F	0			1	0	10	0	0
32666	F	0			1	0	5	3	1	1	0
32706	F	0	1	0			5	0	0
32834	M	0	1	0			5	0	0
33306	M	0			1	0	5	5	1	1	0
33308	F	0			1	0	5	0	0
33309	M	0			1	0	5	5	1	1	0
33311	F	0			1	0	5	0	0
33312	F	0			1	0	5	0	0
33313	F	0			1	0	5	0	0	1
33315	F	0			1	0	5	0	0
33316	F	0			1	0	5	0	0
33327	M	0			1	0	5	0	0
33333	F	0			1	0	5	0	0
33453	F	0			1	0	5	0	0	1
33455	F	0			1	0	5	0	0
33456	F	0			1	0	5	0	0
33631	M	0	1	0			5	2	1	1	0
33787	F	0			1	0	5	0	0
34371	M	0	1	0			5	0	0
34509	M	0			1	0	5	0	0
35157	M	0			1	0	5	0	0
35529	F	0			1	0	5	0	0
1061	F	0	1	0			5	0	0
1445	F	0	1	0			5	0	0
1557	M	0	1	0			5	0	0
1717	M	0	1	0			5	0	0
2397	F	0	1	0			5	1	1	1	0
3209	F	0	1	0			5	0	0
3385	M	0	1	0			5	1	1	1	0
3506	F	0	1	0			5	0	0
3619	F	0	1	0			5	0	0
3702	F	0			1	0	5	1	1	1	0
3756	M	0	1	0			5	0	0
3757	M	0			1	0	5	4	1	11	1	1
3777	F	0			1	0	5	1	1	7	1	1
3866	M	0	1	0			5	0	0
4009	M	0	1	0			5	5	1	1	0
4134	F	0			1	0	5	0	0
4202	M	0	1	0			5	0	0
4210	M	0			1	0	5	0	0
4558	F	0			1	0	10	0	0
4968	M	0			1	0	5	0	0
5016	M	0	1	0			5	0	0
5275	F	0	1	0			5	2	1	1	0
5306	F	0			1	0	5	0	0
5471	F	0			2	1
5506	F	0			1	0	5	0	0
5623	F	0			1	0	5	1	1	10	1	1
5775	F	0	1	0			5	2	1	1	0
5879	F	0	1	0			5	0	0
6196	F	0	1	0			5	0	0
6224	M	0			1	0	5	0	0
6510	M	0	1	0			5	0	0
6596	M	0	1	0			5	1	1	13	1	0
7422	F	0			1	0	5	2	1	1	0
7431	M	0	1	0			5	0	0
7617	F	0	1	0			5	0	0
7618	F	0	1	0			5	2	1	1	0
7645	F	0			2	1
7647	M	0			2	1
7770	M	0			1	0	5	0	0
8244	M	0			1	0	5	0	0
8354	F	0	1	0			5	1	1	1	0
8428	M	0			1	0	5	3	1	7	1	1
8456	F	0	1	0			5	0	0
8810	F	0			1	0	5	2	1	1	0
8869	M	0	1	0			5	0	0
8889	F	0			1	0	5	1	1	1	0
9058	F	0	1	0			5	0	0
9389	M	0	13	1			5	5	1
9467	M	0	1	0			5	0	0
9591	F	0			1	0	5	0	0
9675	F	0			2	1
9748	M	0	1	0			5	1	1	11	1	0
10482	M	0			1	0	5	0	0
10676	M	0			1	0	5	1	1	1	0
11361	M	0			1	0	5	1	1	1	0
12066	M	0			1	0	5	0	0
12212	F	0	1	0			5	0	0
12234	F	0			1	0	5	0	0
12417	M	0			1	0	5	0	0
12944	M	0	1	0			5	0	0
12966	M	0			1	0	5	0	0
12983	M	0			1	0	5	1	1	1	0
13007	M	0	1	0			5	0	0
13436	M	0			1	0	5	2	1	1	0
13603	F	0			1	0	5	0	0
13635	M	0	1	0			5	1	1	9	1	0
13828	M	0			1	0	5	0	0
14046	F	0			1	0	5	5	1	12	1	1
14412	M	0	1	0			5	0	0
14427	F	0	1	0			5	0	0
14452	F	0			1	0	5	1	1	1	0
14588	M	0	1	0			5	1	1	1	0
14962	M	0			1	0	5	0	0
15087	F	0			1	0	5	0	0
15108	F	0	1	0			5	3	1	1	0
15208	M	0	1	0			5	0	0
15385	F	0			1	0	5	1	1	1	0
15776	M	0			2	1
15891	M	0			1	0	5	0	0
15973	F	0			1	0	5	0	0
16241	F	0	1	0			5	0	0
16349	M	0			1	0	5	0	0
16615	M	0			1	0	5	0	0
16920	F	0			1	0	5	4	1	1	0
16950	M	0	1	0			5	0	0
17002	M	0			1	0	5	1	1	1	0
17055	M	0	1	0			5	0	0
17396	F	0	1	0			5	0	0
17429	F	0	1	0			5	0	0
17486	M	0			1	0	5	0	0
17531	M	0			1	0	5	1	1	1	0
18455	F	0	1	0			5	0	0
18510	M	0			1	0	5	1	1	6	1	1
18603	F	0	1	0			5	0	0	1
18624	M	0			1	0	5	1	1	6	1	1
18802	M	0			1	0	5	0	0
18898	M	0			1	0	5	0	0
18917	F	0	1	0			5	0	0
18964	F	0			1	0	5	0	0
19022	M	0			1	0	5	0	0
19141	F	0	1	0			5	1	1	1	0
19336	F	0			1	0	5	0	0
19915	F	0	1	0			5	0	0
19925	F	0	1	0			5	1	1	1	0
20119	F	0			1	0	5	0	0
20279	F	0			1	0	5	0	0
20893	M	0			1	0	5	0	0
20946	F	0			1	0	5	1	1	1	0
21377	M	0			1	0	5	3	1	10	1	1
21471	F	0			1	0	5	0	0
21543	M	0	1	0			5	0	0
21723	F	0	1	0			5	0	0
21725	M	0	1	0			5	0	0	1
21903	M	0			1	0	10	0	0
22115	F	0			1	0	5	0	0
22286	F	0	1	0			10	0	0
22315	M	0			1	0	5	2	1	1	0
22531	M	0	1	0			5	0	0
22532	M	0	1	0			5	2	1	1	0
23103	M	0			2	1
23335	F	0			1	0	5	0	0
23386	F	0			1	0	5	3	1	1	0
23491	M	0	1	0			5	0	0
24197	M	0			1	0	10	1	1	1	0
24658	M	0	1	0			5	0	0
24801	M	0			1	0	5	1	1	1	0
25197	M	0			1	0	5	1	1	1	0
25215	F	0			1	0	5	0	0
25242	M	0	1	0			5	1	1	1	0
25255	M	0	1	0			5	0	0
25457	F	0			1	0	5	1	1	1	0
25482	F	0	1	0			5	2	1	1	0
25751	M	0	12	1			5	1	1	1
25956	F	0			1	0	5	2	1	1	0
26150	M	0	1	0			5	0	0
26187	F	0			2	1
26752	F	0			1	0	4	0	0
26754	M	0			1	0	4	0	0
27197	F	0			1	0	4	0	0
27411	M	0			1	0	4	0	0
27663	M	0			1	0	8	0	0
27970	M	0			1	0	4	0	0
28537	M	0			1	0	10	0	0
28605	M	0			1	0	5	2	1	1	0
29263	F	0			1	0	5	0	0
29331	F	0			2	1
29355	M	0			1	0	5	1	1	1	0
29483	M	0			1	0	5	0	0
30153	M	0	1	0			5	1	1	1	0
30546	F	0			1	0	10	10	1	1	0
30736	F	0	1	0			5	0	0
31260	F	0			1	0	5	0	0
31351	M	0			1	0	5	0	0
31453	M	0	1	0			10	0	0
31857	F	0	1	0			5	0	0
31880	M	0			1	0	5	0	0
31893	M	0			1	0	5	0	0
32007	F	0			1	0	5	2	1	1	0
32037	F	0			1	0	5	0	0
32120	F	0	1	0			10	0	0
32756	M	0			1	0	5	0	0
33274	M	0	1	0			5	1	1	1	0
33305	F	0			1	0	5	0	0
33322	M	0			1	0	5	0	0
33324	M	0			1	0	5	0	0
33325	M	0			1	0	5	1	1	1	0
33326	M	0			1	0	5	0	0
33328	F	0			1	0	5	0	0
33331	F	0			1	0	5	0	0
33332	M	0			1	0	5	1	1	1	0
33334	M	0			1	0	5	0	0
33336	M	0			1	0	5	3	1	1	0
33406	F	0	1	0			5	0	0
33421	F	0			1	0	5	1	1	1	0
33461	F	0			1	0	5	0	0
34787	F	0	1	0			5	2	1	5	1	0
1119	F	0			1	0	5	1	1	1	0
2067	M	0	1	0			5	1	1	1	0
2355	M	0	1	0			5	1	1	1	0
2423	M	0	1	0			5	4	1	1	0
2726	M	0	1	0			5	1	1	1	0
2956	M	0			1	0	5	0	0
3168	M	0	12	1			5	5	1
3196	F	0	4	1			5	1	1	1
3392	F	0	3	1			5	3	1
3609	M	0			1	0	5	2	1	1	0
3754	F	0	1	0			5	0	0
3755	M	0	1	0			5	2	1	1	0
3805	M	0			1	0	5	0	0
3807	M	0			1	0	5	0	0
3939	F	0			1	0	5	0	0
4589	M	0			1	0	10	0	0
4636	F	0			2	1
4807	F	0			2	1	5	5	1
4967	F	0			1	0	5	0	0
5312	M	0			1	0	5	0	0
5393	M	0			1	0	5	4	1	1	0
5425	M	0	1	0			5	0	0
5426	M	0	1	0			5	0	0
5653	M	0	1	0			5	2	1	1	0
5707	F	0			1	0	5	2	1	1	0
6085	M	0	1	0			5	0	0
6260	M	0			1	0	5	1	1	11	1	1
6372	F	0	1	0			5	0	0
6433	M	0			1	0	5	1	1	11	1	1
6520	M	0	1	0			5	0	0
6914	F	0			1	0	5	5	1	1	0
7090	F	0	1	0			5	0	0
7250	M	0			1	0	5	1	1	1	0
7348	M	0	1	0			5	0	0
7800	F	0			2	1
7921	M	0	1	0			5	0	0
7972	F	0	1	0			5	0	0
8373	F	0	1	0			5	5	1	1	0
8406	F	0	1	0			5	0	0
8485	M	0	1	0			5	0	0
8646	F	0	1	0			5	1	1	1	0
8648	M	0	1	0			5	0	0
8690	M	0			1	0	5	0	0
8854	F	0	1	0			5	1	1	1	0
9677	F	0			2	1	5	4	1
9723	M	0			1	0	5	1	1	1	0
9909	M	0	1	0			5	1	1	1	0
10089	M	0			1	0	5	0	0
10176	F	0			1	0	5	1	1	1	0
10633	M	0			1	0	5	0	0
10863	M	0			1	0	5	1	1	3	1	1
11220	F	0			1	0	5	1	1	1	0
11927	F	0	1	0			5	1	1	1	0
12138	M	0			1	0	5	0	0
12258	M	0			1	0	5	0	0
12279	M	0			1	0	5	0	0
12284	M	0			1	0	5	0	0
12840	F	0			1	0	5	0	0
12978	M	0			1	0	5	1	1	1	0
13567	M	0			1	0	5	0	0
13677	M	0			1	0	5	0	0
13784	F	0			1	0	5	0	0
13885	F	0			1	0	5	0	0
13896	F	0			1	0	5	0	0
13988	F	0	1	0			5	0	0
14009	F	0	1	0			5	0	0
14083	F	0	1	0			5	1	1	1	0
14119	M	0	1	0			5	2	1	1	0
14210	M	0	1	0			5	0	0
14469	F	0			1	0	5	1	1	11	1	1
14619	F	0			1	0	5	0	0
14705	F	0	1	0			5	0	0
15050	F	0			1	0	5	1	1	1	0
15095	M	0			1	0	5	0	0
15101	M	0			1	0	5	0	0
15250	M	0			1	0	5	0	0
15406	F	0	12	1			5	5	1
15541	F	0			1	0	5	0	0
15712	M	0	1	0			5	0	0
15727	F	0			1	0	5	0	0	1
15766	F	0			2	1
15982	F	0			1	0	5	0	0
16240	M	0	1	0			5	0	0
16388	M	0			2	1
16862	M	0			2	1
17676	M	0			1	0	5	1	1	1	0
17732	M	0			1	0	5	1	1	1	0
17784	M	0			1	0	5	0	0
18127	M	0	1	0			5	1	1	3	1	0
18731	M	0			1	0	5	0	0
18775	M	0			2	1
19068	M	0			1	0	5	0	0
19368	M	0	1	0			5	0	0
19674	F	0	1	0			5	0	0
19714	M	0	1	0			5	0	0
19858	M	0			1	0	5	0	0
19905	F	0	1	0			5	1	1	1	0
20107	M	0			1	0	5	0	0
20142	F	0	1	0			5	4	1	1	0
20407	F	0			1	0	5	0	0
20749	F	0	1	0			5	0	0
21235	F	0			1	0	5	2	1	1	0
21238	F	0			1	0	5	0	0
21262	M	0			1	0	5	0	0
21345	M	0	1	0			5	0	0
21592	M	0			1	0	10	1	1	1	0
21752	F	0			1	0	5	0	0
22111	M	0			1	0	5	1	1	8	1	1
22344	F	0			1	0	5	0	0
22552	F	0			1	0	5	0	0
22774	M	0			1	0	5	0	0
22936	M	0			1	0	5	0	0
23016	M	0			1	0	5	0	0
23031	M	0			1	0	5	0	0
23051	M	0	1	0			5	0	0
23601	F	0			1	0	5	1	1	1	0
23848	F	0			1	0	5	1	1	1	0
23985	F	0			1	0	5	0	0
24028	M	0			1	0	5	1	1	1	0
24140	F	0	1	0			5	1	1	1	0
24847	F	0	1	0			5	0	0
24865	F	0	1	0			5	0	0
25405	M	0	1	0			5	3	1	1	0
25502	M	0			1	0	5	0	0
25693	M	0	1	0			5	0	0
26161	M	0			1	0	5	0	0
26253	F	0	1	0			4	0	0
26932	M	0	1	0			8	0	0
27447	F	0			1	0	4	0	0
28004	F	0			1	0	4	0	0
28178	M	0			1	0	4	0	0
28205	M	0			1	0	4	0	0
28293	F	0			1	0	5	0	0
28443	F	0			1	0	5	0	0
28521	F	0	1	0			10	5	1	1	0
28809	M	0			1	0	5	3	1	1	0
28931	F	0			1	0	5	0	0	1
28970	F	0	1	0			5	0	0
29409	F	0			1	0	5	1	1	1	0
29433	F	0			1	0	5	1	1	1	0
29623	M	0	1	0			5	5	1	1	0
29692	F	0			1	0	5	0	0
29924	M	0			1	0	10	1	1	1	0
30218	M	0			1	0	5	0	0
30574	F	0	1	0			10	1	1	1	0
30791	F	0			2	1
30858	M	0			1	0	5	0	0
30924	F	0			2	1
31250	F	0			2	1
31553	F	0	3	1			5	0	0	7
31793	F	0			1	0	5	0	0
32824	M	0	1	0			5	4	1	13	1	0
32922	F	0			1	0	5	0	0
33066	M	0			1	0	5	0	0
33317	M	0			1	0	5	0	0
33318	F	0			1	0	5	2	1	1	0
33319	M	0			1	0	5	0	0
33321	M	0			1	0	5	1	1	1	0
33323	M	0			1	0	5	0	0
33329	F	0			1	0	5	0	0
33330	F	0			1	0	5	0	0
33335	F	0			1	0	5	1	1	1	0
33401	M	0	1	0			5	0	0
33454	F	0			1	0	5	1	1	1	0
33460	F	0			1	0	5	0	0
33797	F	0			1	0	5	0	0
33858	M	0			1	0	5	0	0
33977	M	0			1	0	5	0	0
34216	M	0			1	0	5	4	1	5	1	1
34260	F	0			1	0	10	0	0
34393	M	0			2	1	5	5	1
34505	F	0			1	0	5	0	0	1
35186	F	0			1	0	5	0	0
35187	M	0			1	0	5	0	0
1138	M	0	1	0			5	0	0
1350	M	0	1	0			5	0	0
1358	M	0	1	0			5	2	1	1	0
1467	F	0	1	0			5	0	0
1655	M	0	1	0			5	3	1	1	0
1778	F	0	1	0			5	1	1	1	0
2058	M	0	1	0			5	0	0
2068	M	0	1	0			5	0	0
2151	M	0	1	0			5	0	0
2278	M	0	1	0			5	0	0
2364	F	0	1	0			5	0	0
2392	F	0	1	0			5	0	0
2412	M	0	1	0			5	0	0
2668	M	0	1	0			5	0	0
2746	M	0	1	0			5	0	0
2907	F	0	1	0			5	0	0
3089	F	0			1	0	5	4	1	1	0
3115	M	0	1	0			5	0	0
3159	F	0	1	0			5	0	0
3179	M	0	1	0			5	1	1	1	0
3284	F	0	1	0			5	0	0
3524	M	0	1	0			5	0	0
3723	F	0	1	0			5	0	0
3803	M	0			1	0	5	0	0
3952	F	0			1	0	5	5	1	1	0
3972	F	0			1	0	5	1	1	1	0
4062	M	0	1	0			5	0	0
4161	F	0			1	0	5	0	0
4241	F	0			2	1	5	5	1
4242	F	0			2	1
4878	M	0	1	0			5	0	0
5056	M	0			1	0	5	1	1	1	0
5170	M	0	12	1			5	5	1
5463	F	0			1	0	5	0	0
6061	M	0	1	0			5	0	0
6328	F	0	1	0			5	2	1	4	1	0
6489	F	0	5	1			5	2	1	8
6532	F	0	1	0			5	2	1	1	0
6711	F	0	11	1			5	0	0	11
6871	M	0	1	0			5	0	0
7320	M	0	1	0			5	1	1	1	0
7621	F	0	1	0			5	1	1	1	0
7728	M	0	1	0			5	1	1	1	0
7755	M	0			1	0	5	4	1	1	0
7811	F	0			1	0	5	1	1	1	0
7830	M	0	1	0			5	0	0
8120	F	0			1	0	5	1	1	8	1	1
8157	M	0	1	0			5	0	0
8350	M	0	1	0			5	0	0
8894	M	0	1	0			5	1	1	1	0
8958	M	0	1	0			5	2	1	1	0
9007	M	0	1	0			5	5	1	1	0
9238	M	0	1	0			5	0	0
9312	F	0			1	0	5	0	0
9367	F	0	1	0			5	0	0
9499	M	0			1	0	5	0	0
9527	M	0			1	0	5	0	0
9530	F	0			1	0	5	1	1	1	0
9617	F	0			1	0	5	0	0
9770	M	0			1	0	5	0	0
9778	F	0	1	0			5	0	0
9785	M	0			1	0	5	0	0
9786	F	0			1	0	5	1	1	1	0
10159	F	0			1	0	5	0	0
10632	M	0			1	0	5	0	0
10639	F	0			2	1
10764	M	0			1	0	5	0	0
10875	M	0			1	0	5	0	0
11091	M	0			1	0	5	1	1	1	0
11137	M	0	1	0			5	0	0
11419	M	0			1	0	5	2	1	1	0
11424	M	0			1	0	5	0	0
11452	M	0	1	0			5	1	1	11	1	0
11508	M	0			1	0	5	0	0
11522	F	0	1	0			5	1	1	1	0
11602	F	0			1	0	5	0	0
11625	F	0			1	0	5	2	1	1	0
11685	M	0			1	0	5	0	0
11860	M	0			1	0	5	0	0
11952	F	0			2	1
12130	F	0			1	0	5	1	1	1	0
12147	M	0			1	0	5	0	0
12916	M	0			1	0	5	0	0
13012	F	0	1	0			5	0	0
13367	F	0			1	0	5	0	0
13582	M	0	1	0			5	0	0
13925	M	0			1	0	5	0	0
14174	M	0			1	0	5	0	0
14391	M	0	1	0			5	0	0
14509	M	0	1	0			5	0	0
14615	M	0	1	0			5	1	1	1	0
14730	F	0	1	0			5	0	0	1
14827	F	0			1	0	5	0	0
14991	M	0	1	0			5	1	1	1	0
15172	F	0			1	0	5	0	0
15184	M	0			1	0	5	3	1	1	0
15403	M	0			1	0	5	0	0	1
15894	F	0	6	1			5	0	0	8
16141	M	0			1	0	5	0	0
16379	F	0			2	1
16438	M	0			1	0	5	0	0
16454	F	0			1	0	5	0	0
16697	F	0			2	1
16706	M	0			2	1
17025	M	0			2	1
17318	M	0	1	0			5	2	1	1	0
17434	M	0	12	1			5	3	1
18039	M	0			2	1
18174	M	0	1	0			5	0	0
18344	F	0			1	0	5	4	1	11	1	1
18561	F	0	11	1			5	2	1	1
18598	M	0			1	0	5	0	0
18706	M	0			1	0	5	1	1	1	0
19010	M	0	1	0			5	1	1	1	0
19148	F	0			2	1
19240	M	0			1	0	5	1	1	1	0
19335	F	0			1	0	5	0	0
19382	M	0			1	0	5	0	0
19458	M	0			1	0	5	0	0
19518	F	0	1	0			5	0	0	1
19577	M	0	1	0			5	0	0
19753	M	0	1	0			5	2	1	1	0
19816	M	0	1	0			5	2	1	1	0
19918	M	0	1	0			5	0	0
20080	F	0			1	0	5	2	1	1	0
20109	M	0			1	0	5	0	0
20252	F	0			2	1	5	5	1
20454	M	0	1	0			5	1	1	12	1	0
20560	M	0	1	0			5	0	0
20652	M	0	1	0			5	0	0
20659	M	0	1	0			5	0	0
21005	M	0			1	0	5	0	0
21223	F	0			1	0	5	0	0
21237	M	0			1	0	5	0	0
21239	F	0			1	0	5	2	1	1	0
21240	F	0			1	0	5	1	1	1	0
21241	F	0			1	0	5	0	0
21281	F	0	1	0			5	0	0
21334	M	0			1	0	5	1	1	9	1	1
21472	M	0			1	0	5	2	1	1	0
21666	F	0			1	0	5	0	0
21869	M	0			1	0	10	3	1	1	0
21965	M	0			1	0	10	0	0
22156	F	0			1	0	5	0	0
22248	M	0	1	0			10	0	0
22304	M	0			1	0	5	0	0
22470	F	0			1	0	5	1	1	1	0
22634	M	0			1	0	5	0	0
22990	M	0			1	0	5	0	0
23235	M	0	1	0			5	0	0
23325	M	0			1	0	5	1	1	1	0
23683	M	0			1	0	5	1	1	1	0
24037	M	0			1	0	5	4	1	1	0
24256	F	0			1	0	10	2	1	1	0
24264	F	0	1	0			10	0	0
24895	F	0	1	0			5	0	0	1
24978	M	0			2	1	5	5	1
25749	M	0			1	0	5	1	1	5	1	1
25905	F	0			2	1
26139	M	0			1	0	5	0	0
26268	F	0	1	0			4	1	1	1	0
26283	M	0			1	0	4	2	1	1	0
26401	M	0			2	1
26514	F	0	1	0			4	1	1	1	0
26612	F	0			1	0	4	0	0
26625	F	0	1	0			4	0	0
26670	M	0			1	0	4	0	0
27271	F	0			1	0	4	0	0
27975	F	0			1	0	4	0	0
27994	M	0			1	0	4	0	0
28035	F	0			1	0	4	0	0
28040	F	0			2	1
28295	F	0			1	0	5	0	0
28454	F	0			1	0	5	2	1	1	0
28928	M	0			1	0	5	0	0
29054	F	0	1	0			5	0	0
29151	M	0	1	0			5	0	0
29269	M	0	1	0			5	1	1	4	1	0
29318	M	0	13	1			5	5	1
29354	M	0			1	0	5	3	1	1	0
29536	M	0			1	0	5	1	1	1	0
29746	M	0			1	0	5	0	0
29829	M	0			1	0	5	1	1	4	1	1
29971	M	0			1	0	5	0	0
31115	F	0			2	1	5	5	1
31696	F	0			1	0	10	0	0
31708	F	0			1	0	10	1	1	1	0
31788	M	0			1	0	5	3	1	1	0
31801	F	0			1	0	5	1	1	6	1	1
31840	M	0			1	0	5	0	0
31999	F	0	1	0			5	2	1	7	1	0
32150	F	0			2	1
32170	F	0			2	1
[truncated: 32,566 more rows]
